# Supplementary material for: Genetic and environmental drivers of migratory behavior in western burrowing owls and implications for conservation and management
Source: Evol Appl. 2023 Nov 15;16(12):1889–900. doi: 10.1111/eva.13600 (PMC10739168; doi:10.1111/eva.13600)
Supplement: Supplementary file 1 — Data S1. [file EVA-16-1889-s001.zip]

Archive with 2 entries (2 files):
- BUOW-figs-revision.pdf
- BUOW-supplemental-revision.docx
